# Supplementary material for: Ethanol Exposure to Ethanol-Oxidizing HEPG2 Cells Induces Intracellular Protein Aggregation
Source: Cells. 2023 Mar 26;12(7):1013. doi: 10.3390/cells12071013 (PMC10093015; doi:10.3390/cells12071013)
Supplement: Supplementary file 1 [file cells-12-01013-s001.zip]

Archive with 1 entries (1 files):
- cells-2197330-supplementary.xlsx
