# Supplementary material for: Ethanol Exposure to Ethanol-Oxidizing HEPG2 Cells Induces Intracellular Protein Aggregation
Source: Cells. 2023 Mar 26;12(7):1013. doi: 10.3390/cells12071013 (PMC10093015; doi:10.3390/cells12071013)
Supplement: Supplementary file 1 [file cells-12-01013-s001.zip › cells-2197330-supplementary.xlsx]

## Sheet: Table 1
	patient data	AH3	AH4	AH5	AH6	AH8
	age	49	48	41	61	53
	gender	F	M	M	M	M
	ALT (IU/L)	52	41	44	36	119
	AST (IU/L)	127	121	95	71	91
	total biliriubin	14.2	48	33.4	35.6	43.2
	BUN (umol/l)	15	53	11	14	39
	Cr (umol/l)	1	2.7	0.9	1.5	3.3
	PT (sec)	16.8	41	34.7	23.6	20.8
	INR	1.7	4.2	3.5	2.4	2.1
	MELD	38	45	34	38	37
	predniosolone	N	N	N	N	Y
	blood neutrophils	14.96	6.05	10.45	5.79	14.73
	Monocytes	0.85	0.97	1.68	0.79	1.39
	lymphocytes	0.81	1.07	1.43	1.07	0.67
	Fibrosis score	NA	NA	NA	NA	NA
	neutrophil in fibrotic	35	25	26	15	32
	Neutrophils in parenchymal	57	22	74	33	28
	CD8+ in fibrotic area (n)	69	119	57	53	46
	CD8+ in parenchymal	3	3	2	4	5
	CD4+ in fibrotic area	45	147	79	135	119
	CD4+ in paraenchymal	3	5	4	3	3
	B cells in fibrotic area	2	57	1	0	15
	B cells + in paraenchymal	1	4	0	0	1
	CD68+ in fibrotic area	45	45	71	46	40
	CD68+ in paraenchymal	50	25	26	20	36

## Sheet: Table 2 P value Fig 1
	Fig 1
		Aggresome staining intesity
		Normal liver vs AH liver
	P value	0.000380084

## Sheet: Table 2 P value Fig 2
																			Fig 2 E
		Fig 2 A				Fig 2 B					Fig 2 C				Fig 2 D
																					P value
			P value					P value				P value					P value			Pair-fed vs EtOH-fed	0.145551
		Control vs MG132	0.0169198				Control vs 25 mM EtOH	0.00365258			Control vs MG132	0.00104815				Control vs 25 mM EtOH	0.000626202
		Control vs 25 mM EtOH	0.00142837				Control vs MG132	4.97844e-08			Control vs 25 mM EtOH	0.00163214
		Control vs 50 mM EtOH	0.00068265				25 mM EtOH vs MG132	7.07318e-05			Control vs 50 mM EtOH	0.00757921							Fig 2 F
		Control vs 100 mM EtOH	5.92655e-09								Control vs 100 mM EtOH	0.0249265								Acetaldehyde level
		MG132 vs 25 mM EtOH	0.358409								MG132 vs 25 mM EtOH	0.690156									P value
		MG132 vs 50 mM EtOH	0.0901493								MG132 vs 50 mM EtOH	0.0644836								Pair-fed vs EtOH-fed	0.0346446
		MG132 vs 100 mM EtOH	0.000178249								MG132 vs 100 mM EtOH	0.246466
		25 mM EtOH vs 50 mM EtOH	0.0194887								25 mM EtOH vs 50 mM EtOH	0.0757381							Fig 2 G
		25 mM EtOH vs 100 mM EtOH	1.17874e-09								25 mM EtOH vs 100 mM EtOH	0.182758								LDH
		50 mM EtOH vs 100 mM EtOH	0.0217841								50 mM EtOH vs 100 mM EtOH	0.334999									P value
																				Pair-fed vs EtOH-fed	0.0257129
																			Fig 2 H
																				Proteasome activity
																					P value
																				Pair-fed vs EtOH-fed	8.30345e-11

## Sheet: Table 2 Fig 3
	Fig 3 A
	Proteasome activity
		P value
	Control vs 25 mM EtOH	0.000190069
	Control vs 4MP	0.256568
	Control vs EtOH+4MP	0.427386
	25 mM EtOH vs 4MP	0.00027181
	25 mM EtOH vs EtOH+4MP	2.97801e-05
	4MP vs EtOH+4MP	0.173563
	Fig 3 B
	ROS
	30 min	P value
	Control vs 25 mM EtOH	0.00071543
	Fig 3 C
	Media LDH and acetaldehyde
	levels are representative values
	Fig 3 D
	Puncta per nuclei	P value
	Control vs 100uM ACH	0.161497
	Control vs 300uM ACH	0.0847545
	Control vs EtOH	0.00561005
	Control vs EtOH/NAD/ADH	0.00451975
	Control vs NAD/ADH	0.105812
	100uM ACH vs 300uM ACH	0.11149
	100uM ACH vs EtOH	0.00266377
	100uM ACH vs EtOH/NAD/ADH	0.000518279
	100uM ACH vs NAD/ADH	0.0645683
	300uM ACH vs EtOH	0.0504703
	300uM ACH vs EtOH/NAD/ADH	0.000206203
	300uM ACH vs NAD/ADH	0.0918398
	EtOH vs EtOH/NAD/ADH	0.000716412
	EtOH ACH vs NAD/ADH	0.24024
	EtOH/NAD/ADH vs NAD/ADH	0.00112377

## Sheet: Table 2 Fig 4
		Fig 4 A
			P value
		Control vs MG132	2.48922e-08
		Control vs MG+RAPA 4 h	0.0638795
		Control vs MG+RAPA 24 h	0.000127897
		MG vs MG+RAPA 4 h	8.9381e-05
		MG vs MG+RAPA 24 h	0.0219149
		MG+RAPA 4 h vs MG+RAPA 24 h	0.019714
		Fig 4 A
			P value
		Control vs EtOH	0.000749384
		Control vs EtOH+Rap	0.115906
		Control vs Rap	0.102665
		Control vs MG132	0.00104983
		EtOH vs EtOH+Rap	0.00267809
		EtOH vs Rap	0.000363806
		EtOH vs MG132	0.052652
		EtOH+Rap vs Rap	0.0400806
		EtOH+Rap vs MG132	0.00146567
		Rap vs MG132	0.000668838
